# Supplementary material for: Encapsulation of ε-Viniferin into Multi-Lamellar Liposomes: Development of a Rapid, Easy and Cost-Efficient Separation Method to Determine the Encapsulation Efficiency
Source: Pharmaceutics. 2021 Apr 16;13(4):566. doi: 10.3390/pharmaceutics13040566 (PMC8073621; doi:10.3390/pharmaceutics13040566)
Supplement: Supplementary file 1 [file pharmaceutics-13-00566-s001.zip]

Archive with 1 entries (1 files):
- pharmaceutics-1109180-supplementary.pdf
